# Supplementary material for: Thermal Inactivation of Hepatitis E Virus in Pork Products Estimated with a Semiquantitative Infectivity Assay
Source: Microorganisms. 2023 Sep 29;11(10):2451. doi: 10.3390/microorganisms11102451 (PMC10609450; doi:10.3390/microorganisms11102451)
Supplement: Supplementary file 1 [file microorganisms-11-02451-s001.zip]

Archive with 1 entries (1 files):
- Supplementary Figures S1-S5 and Tables S1-S7 with caption-Stunnenberg et al.pdf
